# Supplementary material for: Isokinetic Trunk Strength in Acute Low Back Pain Patients Compared to Healthy Subjects: A Systematic Review
Source: Int J Environ Res Public Health. 2021 Mar 4;18(5):2576. doi: 10.3390/ijerph18052576 (PMC7967351; doi:10.3390/ijerph18052576)
Supplement: Supplementary file 1 [file ijerph-18-02576-s001.zip]

Archive with 2 entries (2 files):
- PRISMA-2009-Checklist-suppl 1.doc
- supplementary table 2.docx
